# Supplementary material for: Genome Mining and Comparative Genome Analysis Revealed Niche-Specific Genome Expansion in Antibacterial Bacillus pumilus Strain SF-4
Source: Genes (Basel). 2021 Jul 12;12(7):1060. doi: 10.3390/genes12071060 (PMC8303946; doi:10.3390/genes12071060)
Supplement: Supplementary file 1 [file genes-12-01060-s001.zip]

Archive with 2 entries (2 files):
- Supplementary file 2_S1_S6 comb genes.xls
- Supply file 1 Genes rev.pdf
