# Supplementary material for: Genome Mining and Comparative Genome Analysis Revealed Niche-Specific Genome Expansion in Antibacterial Bacillus pumilus Strain SF-4
Source: Genes (Basel). 2021 Jul 12;12(7):1060. doi: 10.3390/genes12071060 (PMC8303946; doi:10.3390/genes12071060)
Supplement: Supplementary file 1 [file genes-12-01060-s001.zip › Supplementary file 2_S1_S6 comb genes.xls]

## Sheet: Table S1 GIs
Table S1: Detail of genomic islands identified in B. pumilus SF-4 genome
Island start	Island end	Length	Method	Gene ID	Locus tag	Gene start	Gene end	Strand	Product
44232	66947	22715	Predicted by at least one method		GPS65_00210	44232	44402	1	CxxH/CxxC protein
44232	66947	22715	Predicted by at least one method	rlmH	GPS65_00215	44483	44962	1	23S rRNA (pseudouridine(1915)-N(3))-methyltransferase RlmH
44232	66947	22715	Predicted by at least one method		GPS65_00220	45069	45911	-1	restriction endonuclease
44232	66947	22715	Predicted by at least one method		GPS65_00225	45964	46902	1	Dam family site-specific DNA-(adenine-N6)-methyltransferase
44232	66947	22715	Predicted by at least one method	radC	GPS65_00230	47304	47771	1	DNA repair protein RadC
44232	66947	22715	Predicted by at least one method		GPS65_00235	47782	48291	1	DUF1643 domain-containing protein
44232	66947	22715	Predicted by at least one method		GPS65_00240	48296	48592	1	hypothetical protein
44232	66947	22715	Predicted by at least one method		GPS65_00245	48736	49422	1	hypothetical protein
44232	66947	22715	Predicted by at least one method		GPS65_00250	49559	51271	1	DUF927 domain-containing protein
44232	66947	22715	Predicted by at least one method		GPS65_00255	51514	53178	1	recombinase family protein
44232	66947	22715	Predicted by at least one method		GPS65_00260	53330	54028	1	hypothetical protein
44232	66947	22715	Predicted by at least one method		GPS65_00265	54050	54715	1	EcsC family protein
44232	66947	22715	Predicted by at least one method		GPS65_00270	54709	55575	1	flagellar hook-basal body complex protein
44232	66947	22715	Predicted by at least one method		GPS65_00275	55747	56973	1	transposase
44232	66947	22715	Predicted by at least one method		GPS65_00280	57355	57861	1	DNA polymerase III
44232	66947	22715	Predicted by at least one method		GPS65_00285	58348	59529	1	DUF262 domain-containing protein
44232	66947	22715	Predicted by at least one method		GPS65_00290	59526	60980	1	AAA family ATPase
44232	66947	22715	Predicted by at least one method		GPS65_00295	61565	63448	1	AAA family ATPase
44232	66947	22715	Predicted by at least one method		GPS65_00300	63633	65462	1	hypothetical protein
44232	66947	22715	Predicted by at least one method		GPS65_00305	65522	66370	1	MBL fold metallo-hydrolase
44232	66947	22715	Predicted by at least one method		GPS65_00310	66439	66681	-1	hypothetical protein
44232	66947	22715	Predicted by at least one method		GPS65_00315	66699	66947	-1	hypothetical protein
44232	49422	5190	Predicted by at least one method		GPS65_00210	44232	44402	1	CxxH/CxxC protein
44232	49422	5190	Predicted by at least one method	rlmH	GPS65_00215	44483	44962	1	23S rRNA (pseudouridine(1915)-N(3))-methyltransferase RlmH
44232	49422	5190	Predicted by at least one method		GPS65_00220	45069	45911	-1	restriction endonuclease
44232	49422	5190	Predicted by at least one method		GPS65_00225	45964	46902	1	Dam family site-specific DNA-(adenine-N6)-methyltransferase
44232	49422	5190	Predicted by at least one method	radC	GPS65_00230	47304	47771	1	DNA repair protein RadC
44232	49422	5190	Predicted by at least one method		GPS65_00235	47782	48291	1	DUF1643 domain-containing protein
44232	49422	5190	Predicted by at least one method		GPS65_00240	48296	48592	1	hypothetical protein
44232	49422	5190	Predicted by at least one method		GPS65_00245	48736	49422	1	hypothetical protein
482375	524798	42423	Predicted by at least one method	tagD	GPS65_02340	482375	482764	1	glycerol-3-phosphate cytidylyltransferase
482375	524798	42423	Predicted by at least one method		GPS65_02345	482857	484887	1	glycosyltransferase
482375	524798	42423	Predicted by at least one method		GPS65_02350	484975	487230	1	CDP-glycerol glycerophosphotransferase family protein
482375	524798	42423	Predicted by at least one method		GPS65_02355	487531	488736	1	glycosyltransferase
482375	524798	42423	Predicted by at least one method		GPS65_02360	488739	490034	1	glycosyltransferase
482375	524798	42423	Predicted by at least one method		GPS65_02365	490031	490330	1	hypothetical protein
482375	524798	42423	Predicted by at least one method		GPS65_02370	490337	492499	1	glycosyltransferase
482375	524798	42423	Predicted by at least one method		GPS65_02375	492509	494641	1	glycosyltransferase
482375	524798	42423	Predicted by at least one method		GPS65_02380	494654	497326	1	hypothetical protein
482375	524798	42423	Predicted by at least one method		GPS65_02385	497323	498600	1	nucleotide sugar dehydrogenase
482375	524798	42423	Predicted by at least one method		GPS65_02390	498817	499656	1	ABC transporter permease
482375	524798	42423	Predicted by at least one method	tagH	GPS65_02395	499676	501277	1	teichoic acids export ABC transporter ATP-binding subunit TagH
482375	524798	42423	Predicted by at least one method		GPS65_02400	501583	502416	-1	undecaprenyl-diphosphate phosphatase
482375	524798	42423	Predicted by at least one method		GPS65_02405	502543	503685	-1	AI-2E family transporter
482375	524798	42423	Predicted by at least one method		GPS65_02410	503751	504143	-1	hypothetical protein
482375	524798	42423	Predicted by at least one method		GPS65_02415	504345	505328	1	oxidoreductase
482375	524798	42423	Predicted by at least one method		GPS65_02420	505412	505936	-1	DJ-1/PfpI/YhbO family deglycase/protease
482375	524798	42423	Predicted by at least one method		GPS65_02425	506027	508015	-1	HAMP domain-containing protein
482375	524798	42423	Predicted by at least one method		GPS65_02430	508181	510157	-1	HAMP domain-containing protein
482375	524798	42423	Predicted by at least one method		GPS65_02435	510335	512326	-1	HAMP domain-containing protein
482375	524798	42423	Predicted by at least one method		GPS65_02440	512452	514443	-1	HAMP domain-containing protein
482375	524798	42423	Predicted by at least one method		GPS65_02445	514600	515340	1	protein-glutamine gamma-glutamyltransferase
482375	524798	42423	Predicted by at least one method		GPS65_02450	515362	515610	-1	hypothetical protein
482375	524798	42423	Predicted by at least one method		GPS65_02455	515635	516418	-1	hypothetical protein
482375	524798	42423	Predicted by at least one method		GPS65_02460	516435	516836	-1	YjbQ family protein
482375	524798	42423	Predicted by at least one method		GPS65_02465	516970	518262	-1	DUF21 domain-containing protein
482375	524798	42423	Predicted by at least one method		GPS65_02470	518311	518985	-1	peptidase
482375	524798	42423	Predicted by at least one method		GPS65_02475	519067	519291	-1	hypothetical protein
482375	524798	42423	Predicted by at least one method		GPS65_02480	519409	520200	1	potassium channel protein
482375	524798	42423	Predicted by at least one method		GPS65_02485	520768	522417	-1	collagen-like protein
482375	524798	42423	Predicted by at least one method		GPS65_02490	522854	523669	-1	N-acetylmuramoyl-L-alanine amidase
482375	524798	42423	Predicted by at least one method		GPS65_02495	523731	523994	-1	phage holin
482375	524798	42423	Predicted by at least one method		GPS65_02500	524010	524222	-1	hypothetical protein
482375	524798	42423	Predicted by at least one method		GPS65_02505	524284	524424	-1	XkdX family protein
482375	524798	42423	Predicted by at least one method		GPS65_02510	524424	524798	-1	hypothetical protein
487531	498600	11069	Predicted by at least one method		GPS65_02355	487531	488736	1	glycosyltransferase
487531	498600	11069	Predicted by at least one method		GPS65_02360	488739	490034	1	glycosyltransferase
487531	498600	11069	Predicted by at least one method		GPS65_02365	490031	490330	1	hypothetical protein
487531	498600	11069	Predicted by at least one method		GPS65_02370	490337	492499	1	glycosyltransferase
487531	498600	11069	Predicted by at least one method		GPS65_02375	492509	494641	1	glycosyltransferase
487531	498600	11069	Predicted by at least one method		GPS65_02380	494654	497326	1	hypothetical protein
487531	498600	11069	Predicted by at least one method		GPS65_02385	497323	498600	1	nucleotide sugar dehydrogenase
543037	554034	10997	Predicted by at least one method		GPS65_02620	543037	543954	-1	hypothetical protein
543037	554034	10997	Predicted by at least one method		GPS65_02625	543951	545480	-1	phage portal protein
543037	554034	10997	Predicted by at least one method		GPS65_02630	545477	546793	-1	PBSX family phage terminase large subunit
543037	554034	10997	Predicted by at least one method		GPS65_02635	546790	547674	-1	terminase
543037	554034	10997	Predicted by at least one method		GPS65_02640	547721	547969	-1	hypothetical protein
543037	554034	10997	Predicted by at least one method	dcm	GPS65_02645	548107	549135	-1	DNA (cytosine-5-)-methyltransferase
543037	554034	10997	Predicted by at least one method		GPS65_02650	549144	549662	-1	transcriptional regulator
543037	554034	10997	Predicted by at least one method		GPS65_02655	549719	550063	-1	structural protein
543037	554034	10997	Predicted by at least one method		GPS65_02660	550200	550490	-1	hypothetical protein
543037	554034	10997	Predicted by at least one method		GPS65_02665	550599	550778	-1	hypothetical protein
543037	554034	10997	Predicted by at least one method		GPS65_02670	551271	551759	-1	SMI1/KNR4 family protein
543037	554034	10997	Predicted by at least one method		GPS65_02675	551771	552739	-1	hypothetical protein
543037	554034	10997	Predicted by at least one method		GPS65_02680	552841	553224	-1	ArpU family transcriptional regulator
543037	554034	10997	Predicted by at least one method		GPS65_02685	553300	553662	-1	hypothetical protein
543037	554034	10997	Predicted by at least one method		GPS65_02690	553690	554034	-1	hypothetical protein
562370	573978	11608	Predicted by at least one method		GPS65_02760	562086	562373	-1	hypothetical protein
562370	573978	11608	Predicted by at least one method		GPS65_02765	562370	563215	-1	hypothetical protein
562370	573978	11608	Predicted by at least one method		GPS65_02770	563417	564121	-1	MBL fold metallo-hydrolase
562370	573978	11608	Predicted by at least one method		GPS65_02775	564118	565041	-1	recombinase RecT
562370	573978	11608	Predicted by at least one method		GPS65_02780	565038	567008	-1	hypothetical protein
562370	573978	11608	Predicted by at least one method		GPS65_02785	567111	567329	-1	hypothetical protein
562370	573978	11608	Predicted by at least one method		GPS65_02790	567326	567523	-1	hypothetical protein
562370	573978	11608	Predicted by at least one method		GPS65_02795	567879	568154	-1	hypothetical protein
562370	573978	11608	Predicted by at least one method		GPS65_02800	568156	568407	-1	helix-turn-helix domain-containing protein
562370	573978	11608	Predicted by at least one method		GPS65_02805	568447	569013	-1	hypothetical protein
562370	573978	11608	Predicted by at least one method		GPS65_02810	569132	569335	-1	helix-turn-helix domain-containing protein
562370	573978	11608	Predicted by at least one method		GPS65_02815	569378	569575	-1	helix-turn-helix domain-containing protein
562370	573978	11608	Predicted by at least one method		GPS65_02820	569709	570071	1	helix-turn-helix domain-containing protein
562370	573978	11608	Predicted by at least one method		GPS65_02825	570101	570730	1	hypothetical protein
562370	573978	11608	Predicted by at least one method		GPS65_02830	570829	571332	1	ImmA/IrrE family metallo-endopeptidase
562370	573978	11608	Predicted by at least one method		GPS65_02835	571393	571692	1	helix-turn-helix domain-containing protein
562370	573978	11608	Predicted by at least one method		GPS65_02840	571774	572967	1	tyrosine-type recombinase/integrase
562370	573978	11608	Predicted by at least one method		GPS65_02845	573087	573329	1	potassium channel protein
562370	573978	11608	Predicted by at least one method		GPS65_02850	573326	573727	-1	hypothetical protein
562370	573978	11608	Predicted by at least one method		GPS65_02855	573760	573978	-1	hypothetical protein
1320535	1327107	6572	Predicted by at least one method		GPS65_06390	1320535	1320723	1	helix-turn-helix domain-containing protein
1320535	1327107	6572	Predicted by at least one method		GPS65_06395	1321000	1321236	1	hypothetical protein
1320535	1327107	6572	Predicted by at least one method		GPS65_06400	1321236	1321793	1	hypothetical protein
1320535	1327107	6572	Predicted by at least one method		GPS65_06405	1322013	1323695	1	DUF2326 domain-containing protein
1320535	1327107	6572	Predicted by at least one method		GPS65_06410	1324685	1325506	1	hypothetical protein
1320535	1327107	6572	Predicted by at least one method		GPS65_06415	1325920	1327107	1	tetratricopeptide repeat protein
1668415	1676404	7989	Predicted by at least one method		GPS65_08075	1668415	1669263	1	hypothetical protein
1668415	1676404	7989	Predicted by at least one method		GPS65_08080	1669683	1670318	1	hypothetical protein
1668415	1676404	7989	Predicted by at least one method		GPS65_08085	1670392	1671150	1	hypothetical protein
1668415	1676404	7989	Predicted by at least one method		GPS65_08090	1671506	1672186	1	hypothetical protein
1668415	1676404	7989	Predicted by at least one method		GPS65_08095	1672236	1672619	1	DUF2750 domain-containing protein
1668415	1676404	7989	Predicted by at least one method		GPS65_08100	1672644	1673270	1	hypothetical protein
1668415	1676404	7989	Predicted by at least one method		GPS65_08105	1673327	1673934	1	hypothetical protein
1668415	1676404	7989	Predicted by at least one method		GPS65_08110	1673958	1674641	1	hypothetical protein
1668415	1676404	7989	Predicted by at least one method		GPS65_08115	1674681	1675157	1	hypothetical protein
1668415	1676404	7989	Predicted by at least one method		GPS65_08120	1675205	1675603	1	hypothetical protein
1668415	1676404	7989	Predicted by at least one method		GPS65_08125	1675661	1676008	1	hypothetical protein
1668415	1676404	7989	Predicted by at least one method		GPS65_08130	1676027	1676404	1	hypothetical protein
2685586	2692578	6992	Predicted by at least one method		GPS65_13130	2685586	2685774	-1	hypothetical protein
2685586	2692578	6992	Predicted by at least one method		GPS65_13135	2685904	2686278	1	TetR/AcrR family transcriptional regulator
2685586	2692578	6992	Predicted by at least one method		GPS65_13140	2686418	2687068	1	transcriptional regulator
2685586	2692578	6992	Predicted by at least one method		GPS65_13145	2687080	2687454	1	RidA family protein
2685586	2692578	6992	Predicted by at least one method		GPS65_13150	2687527	2688630	1	pyridoxal-phosphate dependent enzyme
2685586	2692578	6992	Predicted by at least one method		GPS65_13155	2688783	2689127	-1	transcriptional regulator
2685586	2692578	6992	Predicted by at least one method		GPS65_13160	2689251	2689832	1	flavodoxin family protein
2685586	2692578	6992	Predicted by at least one method		GPS65_13165	2689960	2690277	-1	branched-chain amino acid transporter AzlD
2685586	2692578	6992	Predicted by at least one method		GPS65_13170	2690378	2690914	-1	branched-chain amino acid transporter AzlC
2685586	2692578	6992	Predicted by at least one method		GPS65_13175	2691521	2691820	1	zinc-binding dehydrogenase
2685586	2692578	6992	Predicted by at least one method		GPS65_13180	2692147	2692578	1	MarR family transcriptional regulator
2743042	2750057	7015	Predicted by at least one method		GPS65_13465	2743042	2743413	1	iron chaperone
2743042	2750057	7015	Predicted by at least one method		GPS65_13470	2743466	2744047	-1	phosphatase PAP2 family protein
2743042	2750057	7015	Predicted by at least one method		GPS65_13475	2744188	2744730	-1	GNAT family N-acetyltransferase
2743042	2750057	7015	Predicted by at least one method		GPS65_13480	2744932	2745381	1	Appr-1-p processing protein
2743042	2750057	7015	Predicted by at least one method		GPS65_13485	2745610	2746653	-1	YdcF family protein
2743042	2750057	7015	Predicted by at least one method		GPS65_13490	2746705	2747055	-1	DUF1093 domain-containing protein
2743042	2750057	7015	Predicted by at least one method		GPS65_13495	2747719	2748927	-1	UV damage repair protein UvrX
2743042	2750057	7015	Predicted by at least one method		GPS65_13500	2748967	2749296	-1	YolD-like family protein
2743042	2750057	7015	Predicted by at least one method		GPS65_13505	2749440	2750057	1	hypothetical protein
3223467	3228561	5094	Predicted by at least one method		GPS65_16045	3223467	3227882	-1	amino acid adenylation domain-containing protein
3223467	3228561	5094	Predicted by at least one method		GPS65_16050	3227941	3228561	-1	DUF1282 domain-containing protein
3558566	3565573	7007	Predicted by at least one method		GPS65_17880	3558566	3559123	1	GbsR/MarR family transcriptional regulator
3558566	3565573	7007	Predicted by at least one method		GPS65_17890	3559323	3559511	-1	hypothetical protein
3558566	3565573	7007	Predicted by at least one method		GPS65_17895	3559626	3560450	-1	peptidase M15
3558566	3565573	7007	Predicted by at least one method		GPS65_17900	3560507	3561577	-1	acyltransferase family protein
3558566	3565573	7007	Predicted by at least one method		GPS65_17905	3561640	3561903	-1	phage holin
3558566	3565573	7007	Predicted by at least one method		GPS65_17910	3561915	3562127	-1	hypothetical protein
3558566	3565573	7007	Predicted by at least one method		GPS65_17915	3562617	3563672	-1	hypothetical protein
3558566	3565573	7007	Predicted by at least one method		GPS65_17920	3563723	3564022	-1	hypothetical protein
3558566	3565573	7007	Predicted by at least one method		GPS65_17925	3564034	3565176	-1	hypothetical protein
3558566	3565573	7007	Predicted by at least one method		GPS65_17930	3565190	3565573	-1	hypothetical protein
3716316	3771010	54694	Predicted by at least one method	ribA	GPS65_18785	3716316	3717041	1	GTP cyclohydrolase II RibA
3716316	3771010	54694	Predicted by at least one method		GPS65_18790	3717075	3717878	1	SUMF1/EgtB/PvdO family nonheme iron enzyme
3716316	3771010	54694	Predicted by at least one method		GPS65_18795	3717883	3719640	1	WD40 repeat domain-containing protein
3716316	3771010	54694	Predicted by at least one method	ribD	GPS65_18800	3719917	3720999	1	bifunctional diaminohydroxyphosphoribosylaminopyrimidine deaminase/5-amino-6-(5-phosphoribosylamino)
3716316	3771010	54694	Predicted by at least one method		GPS65_18805	3721308	3721985	-1	collagen-like protein
3716316	3771010	54694	Predicted by at least one method		GPS65_18810	3721982	3725035	-1	amino acid adenylation domain-containing protein
3716316	3771010	54694	Predicted by at least one method		GPS65_18815	3725058	3730229	-1	amino acid adenylation domain-containing protein
3716316	3771010	54694	Predicted by at least one method		GPS65_18820	3730365	3731453	1	collagen-like protein
3716316	3771010	54694	Predicted by at least one method		GPS65_18825	3732172	3732504	1	peptidase M15
3716316	3771010	54694	Predicted by at least one method		GPS65_18830	3732615	3733792	1	IS3 family transposase
3716316	3771010	54694	Predicted by at least one method		GPS65_18835	3733995	3735566	1	collagen-like protein
3716316	3771010	54694	Predicted by at least one method		GPS65_18840	3736306	3736494	1	hypothetical protein
3716316	3771010	54694	Predicted by at least one method		GPS65_18845	3736662	3736877	-1	hypothetical protein
3716316	3771010	54694	Predicted by at least one method		GPS65_18850	3737328	3738797	-1	hypothetical protein
3716316	3771010	54694	Predicted by at least one method		GPS65_18855	3739210	3739602	-1	hypothetical protein
3716316	3771010	54694	Predicted by at least one method		GPS65_18860	3739783	3740058	-1	hypothetical protein
3716316	3771010	54694	Predicted by at least one method		GPS65_18865	3740630	3740737	-1	IS3 family transposase
3716316	3771010	54694	Predicted by at least one method		GPS65_18880	3745501	3746757	-1	non-ribosomal peptide synthetase
3716316	3771010	54694	Predicted by at least one method		GPS65_18885	3746803	3747507	1	collagen-like protein
3716316	3771010	54694	Predicted by at least one method		GPS65_18890	3747815	3748110	-1	IS5/IS1182 family transposase
3716316	3771010	54694	Predicted by at least one method		GPS65_18910	3749273	3750121	-1	IS3 family transposase
3716316	3771010	54694	Predicted by at least one method		GPS65_18930	3751082	3751924	-1	hypothetical protein
3716316	3771010	54694	Predicted by at least one method		GPS65_18935	3751659	3752609	-1	hypothetical protein
3716316	3771010	54694	Predicted by at least one method		GPS65_18980	3753405	3754127	1	AMP-binding protein
3716316	3771010	54694	Predicted by at least one method		GPS65_19015	3754771	3755299	1	collagen-like repeat preface domain-containing protein
3716316	3771010	54694	Predicted by at least one method		GPS65_19020	3755404	3755826	1	acyltransferase family protein
3716316	3771010	54694	Predicted by at least one method		GPS65_19035	3756718	3757198	-1	osmoprotectant NAGGN system M42 family peptidase
3716316	3771010	54694	Predicted by at least one method		GPS65_19040	3757122	3757529	1	hypothetical protein
3716316	3771010	54694	Predicted by at least one method		GPS65_19045	3757601	3758035	-1	LTA synthase family protein
3716316	3771010	54694	Predicted by at least one method		GPS65_19050	3758898	3759113	-1	YggW family oxidoreductase
3716316	3771010	54694	Predicted by at least one method		GPS65_19055	3759230	3759325	1	EamA-like transporter family protein
3716316	3771010	54694	Predicted by at least one method		GPS65_19060	3759325	3759747	-1	ABC transporter substrate-binding protein
3716316	3771010	54694	Predicted by at least one method		GPS65_19065	3759748	3760170	1	zinc-binding dehydrogenase
3716316	3771010	54694	Predicted by at least one method		GPS65_19070	3760172	3760573	1	alpha-D-glucose phosphate-specific phosphoglucomutase
3716316	3771010	54694	Predicted by at least one method		GPS65_19075	3760503	3762047	-1	TetR family transcriptional regulator
3716316	3771010	54694	Predicted by at least one method		GPS65_19080	3762238	3762645	1	thioredoxin reductase
3716316	3771010	54694	Predicted by at least one method		GPS65_19085	3762803	3763048	-1	hypothetical protein
3716316	3771010	54694	Predicted by at least one method		GPS65_19090	3763117	3763452	1	NADH-quinone oxidoreductase subunit B
3716316	3771010	54694	Predicted by at least one method		GPS65_19095	3763445	3763843	-1	asparagine--tRNA ligase
3716316	3771010	54694	Predicted by at least one method		GPS65_19100	3764211	3764603	-1	class I tRNA ligase family protein
3716316	3771010	54694	Predicted by at least one method		GPS65_19105	3764596	3764985	-1	malate:quinone oxidoreductase
3716316	3771010	54694	Predicted by at least one method		GPS65_19110	3765000	3765386	1	ATP-dependent helicase
3716316	3771010	54694	Predicted by at least one method		GPS65_19115	3765388	3765735	-1	response regulator
3716316	3771010	54694	Predicted by at least one method		GPS65_19120	3766161	3766622	1	hypothetical protein
3716316	3771010	54694	Predicted by at least one method		GPS65_19125	3766927	3767283	1	collagen-like protein
3716316	3771010	54694	Predicted by at least one method		GPS65_19130	3767273	3767608	-1	AMP-binding protein
3716316	3771010	54694	Predicted by at least one method		GPS65_19135	3767621	3767955	-1	IS3 family transposase
3716316	3771010	54694	Predicted by at least one method		GPS65_19145	3768893	3769195	1	collagen-like protein
3716316	3771010	54694	Predicted by at least one method		GPS65_19150	3769196	3769477	1	IS5/IS1182 family transposase
3716316	3771010	54694	Predicted by at least one method		GPS65_19155	3769502	3769762	1	hypothetical protein
3716316	3771010	54694	Predicted by at least one method		GPS65_19160	3770056	3770559	1	hypothetical protein
3716316	3771010	54694	Predicted by at least one method		GPS65_19165	3770542	3770778	-1	hypothetical protein
3716316	3771010	54694	Predicted by at least one method		GPS65_19170	3770786	3771010	-1	hypothetical protein
3721308	3730229	8921	Predicted by at least one method		GPS65_18805	3721308	3721985	-1	collagen-like protein
3721308	3730229	8921	Predicted by at least one method		GPS65_18810	3721982	3725035	-1	amino acid adenylation domain-containing protein
3721308	3730229	8921	Predicted by at least one method		GPS65_18815	3725058	3730229	-1	amino acid adenylation domain-containing protein
3755404	3760573	5169	Predicted by at least one method		GPS65_19020	3755404	3755826	1	acyltransferase family protein
3755404	3760573	5169	Predicted by at least one method		GPS65_19035	3756718	3757198	-1	osmoprotectant NAGGN system M42 family peptidase
3755404	3760573	5169	Predicted by at least one method		GPS65_19040	3757122	3757529	1	hypothetical protein
3755404	3760573	5169	Predicted by at least one method		GPS65_19045	3757601	3758035	-1	LTA synthase family protein
3755404	3760573	5169	Predicted by at least one method		GPS65_19050	3758898	3759113	-1	YggW family oxidoreductase
3755404	3760573	5169	Predicted by at least one method		GPS65_19055	3759230	3759325	1	EamA-like transporter family protein
3755404	3760573	5169	Predicted by at least one method		GPS65_19060	3759325	3759747	-1	ABC transporter substrate-binding protein
3755404	3760573	5169	Predicted by at least one method		GPS65_19065	3759748	3760170	1	zinc-binding dehydrogenase
3755404	3760573	5169	Predicted by at least one method		GPS65_19070	3760172	3760573	1	alpha-D-glucose phosphate-specific phosphoglucomutase
3755404	3760573	5169	Predicted by at least one method		GPS65_19075	3760503	3762047	-1	TetR family transcriptional regulator
3762238	3766622	4384	Predicted by at least one method		GPS65_19080	3762238	3762645	1	thioredoxin reductase
3762238	3766622	4384	Predicted by at least one method		GPS65_19085	3762803	3763048	-1	hypothetical protein
3762238	3766622	4384	Predicted by at least one method		GPS65_19090	3763117	3763452	1	NADH-quinone oxidoreductase subunit B
3762238	3766622	4384	Predicted by at least one method		GPS65_19095	3763445	3763843	-1	asparagine--tRNA ligase
3762238	3766622	4384	Predicted by at least one method		GPS65_19100	3764211	3764603	-1	class I tRNA ligase family protein
3762238	3766622	4384	Predicted by at least one method		GPS65_19105	3764596	3764985	-1	malate:quinone oxidoreductase
3762238	3766622	4384	Predicted by at least one method		GPS65_19110	3765000	3765386	1	ATP-dependent helicase
3762238	3766622	4384	Predicted by at least one method		GPS65_19115	3765388	3765735	-1	response regulator
3762238	3766622	4384	Predicted by at least one method		GPS65_19120	3766161	3766622	1	hypothetical protein

## Sheet: Table S2 core-pan
Table S2: Pan-core genome analysis of B. pumilus strains, Table S3: Description of unique genome pool in B. pumilus strain SF-4
Strain	Organism name	No. of core genes	No. of accessory genes	No. of unique genes	No. of exclusively absent genes
145	Bacillus_pumilus	2962	507	272	38
150a	Bacillus_pumilus	2962	505	37	10
B6033	Bacillus_pumilus	2962	572	63	17
SF-4	Bacillus_pumilus	2962	520	59	7
C4	Bacillus_pumilus	2962	534	31	3
NCTC 10337	Bacillus_pumilus	2962	584	106	27
PDSLzg-1	Bacillus_pumilus	2962	481	74	14
SAFR-032	Bacillus_pumilus_SAFR_032	2962	465	43	21
SH-B9	Bacillus_pumilus	2962	603	130	7
SH-B11	Bacillus_pumilus	2962	603	70	11
TUAT1	Bacillus_pumilus	2962	598	32	3
ZB201701	Bacillus_pumilus	2962	452	35	10
				952	168

## Sheet: Table S3 Unique genes
Table S3. Description of unique genome pool in B. pumilus strain SF-4.
S.No	Protein ID	Locus tag	length	GC%	COG	Annotated function
1.	WP_161985470.1	GPS65_RS18805	1723	30	Q	NRPS adenylation module
2.	WP_161985459.1	GPS65_RS16040	1471	30	Q	NRPS adenylation module
3.	WP_161985469.1	GPS65_RS18800	1017	29	Q	Amino acid adenylation domain-containing protein
4.	WP_144459637.1	GPS65_RS00250	570	35	L	DUF927 domain-containing protein
5.	WP_161985385.1	GPS65_RS06400	560	29	S	Uncharacterized protein conserved in Bacilli (DUF2326)
6.	WP_144626556.1	GPS65_RS00255	554	34	L	Recombinase family protein
7.	WP_161985310.1	GPS65_RS02485	549	52	Q	Collagen-like protein
8.	WP_161985477.1	GPS65_RS19065	514	50	K	Tetr family transcriptional regulator
9.	WP_161985404.1	GPS65_RS08135	448	31	Q	AMP-binding protein
10.	WP_161985463.1	GPS65_RS17325	405	52	Q	Collagen-like protein
11.	WP_144456353.1	GPS65_RS02840	397	34	L	Tyrosine-type recombinase/integrase
12.	WP_144459856.1	GPS65_RS02515	375	41	S	Hypothetical protein
13.	WP_144456625.1	GPS65_RS13485	347	28	S	Ydcf family protein
14.	WP_161985313.1	GPS65_RS02645	342	43	L	DNA cytosine methyltransferase
15.	WP_161985315.1	GPS65_RS02675	322	36	V	HNH endonuclease
16.	WP_144459632.1	GPS65_RS00225	312	34	L	Dam family site-specific DNA-(adenine-N6)-methyltransferase
17.	WP_144459638.1	GPS65_RS00270	288	37	N	Flagellar hook-basal body complex protein
18.	WP_161985395.1	GPS65_RS08070	282	26	S	Hypothetical protein
19.	WP_144459631.1	GPS65_RS00220	280	32	L	Restriction endonuclease
20.	WP_161985386.1	GPS65_RS06405	273	25	L	Pentapeptide repeat-containing protein
21.	WP_161985323.1	GPS65_RS02730	235	36	S	Hypothetical protein
22.	WP_144457309.1	GPS65_RS00260	232	31	K	Regulation of single-species biofilm formation
23.	WP_161985381.1	GPS65_RS06375	229	38	S	Hypothetical protein
24.	WP_144459636.1	GPS65_RS00245	228	27	S	Hypothetical protein
25.	WP_161985398.1	GPS65_RS08085	226	33	S	Hypothetical protein
26.	WP_144457307.1	GPS65_RS00265	221	36	S	Ecsc family protein
27.	WP_144504867.1	GPS65_RS16045	206	28	S	DUF1282 family protein
28.	WP_161985335.1	GPS65_RS02805	188	43	S	Hypothetical protein
29.	WP_161985384.1	GPS65_RS06395	185	32	S	Hypothetical protein
30.	WP_144459634.1	GPS65_RS00235	169	31	S	DUF1643 domain-containing protein
31.	WP_144459639.1	GPS65_RS00280	168	33	L	DNA polymerase III
32.	WP_161985480.1	GPS65_RS19150	167	34	S	Hypothetical protein
33.	WP_161985314.1	GPS65_RS02670	162	35	G	SMI1/KNR4 family protein
34.	WP_161985295.1	GPS65_RS00230	155	38	L	DNA repair protein RadC
35.	Not applicable	GPS65_RS19015	117	57	I	Acyltransferase family protein (incomplete; partial in the middle of a contig; missing C-terminus)
36.	WP_144473946.1	GPS65_RS06365	138	34	E	IrrE N-terminal-like domain
37.	WP_144497077.1	GPS65_RS18850	139	30	S	Hypothetical protein
38.	WP_161985324.1	GPS65_RS02735	126	35	L	Replication termination protein
39.	WP_161985317.1	GPS65_RS02685	120	31	S	Hypothetical protein
40.	WP_144459880.1	GPS65_RS13490	116	26	S	DUF1093 domain-containing protein
41.	WP_161985488.1	GPS65_RS02835	99	34	K	Helix-turn-helix transcriptional regulator
42.	WP_144459635.1	GPS65_RS00240	98	31	S	Hypothetical protein
43.	WP_144458581.1	GPS65_RS18855	91	26	S	Hypothetical protein
44.	WP_161985479.1	GPS65_RS19145	86	35	Q	Thioesterase domain
45.	WP_161985478.1	GPS65_RS19075	81	32	S	Glycosyltransferase family 4 protein
46.	WP_161985481.1	GPS65_RS19155	78	36	Q	NRPS module
47.	WP_122631953.1	GPS65_RS06390	78	30	S	Hypothetical protein
48.	WP_144458515.1	GPS65_RS08140	75	30	S	Hypothetical protein
49.	WP_161985482.1	GPS65_RS19160	74	31	Q	TIGRFAM amino acid adenylation domain
50.	WP_144456343.1	GPS65_RS02810	67	37	L	Helix-turn-helix domain-containing protein
51.	WP_144456345.1	GPS65_RS02815	65	34	L	Helix-turn-helix domain-containing protein
52.	WP_161985383.1	GPS65_RS06385	62	35	K	Helix-turn-helix transcriptional regulator
53.	WP_144459692.1	GPS65_RS18830	62	34	S	Hypothetical protein
54.	WP_003216250.1	GPS65_RS07765	56	44	S	YrzK family protein
55.	WP_161985466.1	GPS65_RS18665	54	42	S	Hypothetical protein
56.	WP_003210922.1	GPS65_RS17635	43	43	S	Protein YkpC
57.	WP_157957789.1	GPS65_RS03195	41	40	S	YuiA family protein
58.	WP_161985311.1	GPS65_RS02565	35	31	Q	Putative holin-like toxin
59.	WP_144456656.1	GPS65_RS13520	32	36	S	Hypothetical protein

## Sheet: Table S4 BGCs
Table S4. Characterization of BGCs identified in B. pumilus SF-4 genome
Type	From-to	Most similar cluster	Similarity %	MIBiG accession number	Core biosynthetic gene	Locus tag
NRPS	1-35,295	Bacillibactin	53	BGC0000309	Amino acid adenylation domain-containing protein, (2,3-dihydroxy benzoyl)adenylate synthase	GPS65_00040, GPS65_00050
Others	280396-321817	Bacilysin	85	BGC0001184	ATP-grasp domain-containing protein	GPS65_01430
RiPP-like	346137-356427	Unknown	None	Not applicable	circular bacteriocin, circularin A/uberolysin family	GPS65_01690
NRPS	1123932-1205998	Lichenysin	85	BGC0000381	amino acid adenylation domain-containing protein (5)	GPS65_05675, GPS65_05680, GPS65_05685, GPS65_05690, GPS65_05695
Beta-lactone	1509278-1540216	Unknown	None	Not applicable	D-alanine--poly(phosphoribitol) ligase subunit DltA,	GPS65_07375
					2-isopropylmalate synthase	GPS65_07425
Terpene	2148748-2177347	carotenoid	50	BGC0000645	Phytoene synthase	GPS65_10585
Terpene	2263448-2285322	Unknown	None	Not applicable	Squalene--hopene cyclase	GPS65_11170
T3PKS	2324665-2365765	Unknown	None	Not applicable	Type III polyketide synthase	GPS65_11580
Hybrid (NRPS+T1PKS)	2496480-2576069	Zwittermicin A	18	BGC0001059	Amino acid adenylation domain-containing protein (3)	GPS65_12460, GPS65_12500, GPS65_12505
					SDR family NAD(P)-dependent oxidoreductase (2), HAD-IIIC family phosphatase	GPS65_12510, GPS65_12515, GPS65_12520
Betalactone	2615769-2644184	Fengycin	53	BGC0001095	AMP-binding protein (2),	GPS65_12840, GPS65_12855
					hydroxymethylglutaryl-CoA lyase	GPS65_12870
NRPS	3202757-3248190	Surfactin	13	BGC0000433	Amino acid adenylation domain-containing protein,	GPS65_16045
					AMP-binding protein	GPS65_16055
NRPS	3701982-3774709	Bogorol A	22	BGC0001532	Amino acid adenylation domain-containing protein (2)	GPS65_18810, GPS65_18815,
					Non-ribosomal peptide synthetase	GPS65_18880,
					AMP-binding protein	GPS65_18980

## Sheet: Table S5 GGDC
Table S5. GGDC analysis		Formula 1				Formula 2				Formula 3				G+C difference
Query genome	Reference genome	DDH	Model C.I.	Distance	Prob. DDH >= 70%	DDH	Model C.I.	Distance	Prob. DDH >= 70%	DDH	Model C.I.	Distance	Prob. DDH >= 70%
Bacillus_pumilus_strain_SF-4	Bacillus_pumilus_SAFR-032	96.3	[94.3 - 97.6%]	0.0426	98.92	94.4	[92.7 - 95.7%]	0.0073	97.06	97.5	[96.3 - 98.3%]	0.0496	99.93	0.07
Bacillus_pumilus_strain_SF-4	Bacillus_pumilus_strain_145	84.1	[80.4 - 87.3%]	0.1115	94.42	48.3	[45.7 - 50.9%]	0.0757	14.77	78.4	[74.9 - 81.5%]	0.1787	93.79	0.06
Bacillus_pumilus_strain_SF-4	Bacillus_pumilus_strain_150a	98.2	[97 - 99%]	0.0267	99.27	95.9	[94.5 - 97%]	0.0056	97.41	98.9	[98.1 - 99.3%]	0.0322	99.96	0.13
Bacillus_pumilus_strain_SF-4	Bacillus_pumilus_strain_C4	88.2	[84.8 - 91%]	0.0904	96.6	34.9	[32.5 - 37.4%]	0.1186	0.64	74.9	[71.4 - 78.1%]	0.1982	88.41	0.1
Bacillus_pumilus_strain_SF-4	Bacillus_pumilus_strain_MTCC_B6033	86.7	[83.1 - 89.6%]	0.0984	95.89	35.1	[32.6 - 37.6%]	0.1178	0.67	73.8	[70.3 - 77%]	0.2046	85.92	0.14
Bacillus_pumilus_strain_SF-4	Bacillus_pumilus_strain_NCTC10337	89.4	[86.1 - 92%]	0.0842	97.06	63.5	[60.6 - 66.3%]	0.0457	63.31	87.4	[84.4 - 89.9%]	0.1261	98.96	0.49
Bacillus_pumilus_strain_SF-4	Bacillus_pumilus_strain_PDSLzg-1	88.2	[84.7 - 90.9%]	0.0908	96.57	59	[56.1 - 61.7%]	0.0535	48.81	85.2	[82 - 87.9%]	0.1394	98.36	0.73
Bacillus_pumilus_strain_SF-4	Bacillus_pumilus_strain_SH-B9	90.1	[86.8 - 92.6%]	0.0805	97.31	64.3	[61.4 - 67.2%]	0.0444	65.58	88.1	[85.2 - 90.6%]	0.1214	99.12	0.21
Bacillus_pumilus_strain_SF-4	Bacillus_pumilus_strain_SH-B11	89	[85.6 - 91.6%]	0.0865	96.9	35.3	[32.9 - 37.9%]	0.1167	0.73	75.8	[72.4 - 79%]	0.1931	90.13	0.1
Bacillus_pumilus_strain_SF-4	Bacillus_pumilus_strain_TUAT1	87.8	[84.3 - 90.6%]	0.0925	96.43	35.1	[32.7 - 37.6%]	0.1178	0.68	74.7	[71.2 - 77.9%]	0.1994	87.99	0.2
Bacillus_pumilus_strain_SF-4	Bacillus_pumilus_strain_ZB201701	90.6	[87.4 - 93%]	0.0778	97.48	58.7	[55.9 - 61.5%]	0.0538	48.07	87.2	[84.1 - 89.7%]	0.1275	98.91	0.63

## Sheet: Table S6_PGP
Table S6: Plant growth promoting capabilities in B. pumilus strain SF-4.
Phosphorus Metabolism
Category	Subsystem	Role	Features	Locus tag	Location	Sequence ID
Phosphorus Metabolism	Phosphate metabolism	Manganese-dependent inorganic pyrophosphatase (EC 3.6.1.1)	fig|1408.359.peg.1483	GPS65_RS18265	3625862..3626788	WP_144457356.1
Phosphorus Metabolism	Phosphate metabolism	Alkaline phosphatase synthesis transcriptional regulatory protein PhoP	fig|1408.359.peg.2570	GPS65_RS12525	2557111..2558517	WP_161985431.1
Phosphorus Metabolism	Phosphate metabolism	Probable low-affinity inorganic phosphate transporter	fig|1408.359.peg.253	GPS65_RS09065	1870516..1871580	WP_088001511.1
Phosphorus Metabolism	Phosphate metabolism	Predicted ATPase related to phosphate starvation-inducible protein PhoH	fig|1408.359.peg.3089	GPS65_RS15760	3172346..3173305	WP_003152970.1
Phosphorus Metabolism	Phosphate metabolism	Alkaline phosphatase (EC 3.1.3.1)	fig|1408.359.peg.3189, fig|1408.359.peg.3727	GPS65_RS10000	2042717..2044081	WP_012009413.1
Phosphorus Metabolism	Phosphate metabolism	Phosphate starvation-inducible protein PhoH, predicted ATPase	fig|1408.359.peg.465, fig|1408.359.peg.465	GPS65_RS03400	678263..678691	WP_012011173.1
Phosphorus Metabolism	Phosphate metabolism	Pyrophosphatase PpaX (EC 3.6.1.1)	fig|1408.359.peg.2027	GPS65_RS04415	882516..883166	WP_017357895.1
Phosphorus Metabolism	Phosphate metabolism	Sodium-dependent phosphate transporter	fig|1408.359.peg.473	GPS65_RS09065	1870516..1871580	WP_088001511.1
Phosphorus Metabolism	Phosphate metabolism	Phosphate regulon sensor protein PhoR (SphS) (EC 2.7.13.3)	fig|1408.359.peg.2571	GPS65_RS02950	590609..592210	WP_008357148.1
Phosphate solubilization
Category	Subsystem	Role	Features
Phosphorus Metabolism	Phosphate metabolism	Manganese-dependent inorganic pyrophosphatase (EC 3.6.1.1)	fig|1408.359.peg.1483	GPS65_RS18265	3625862..3626788	WP_144457356.1
Phosphorus Metabolism	Phosphate metabolism	Alkaline phosphatase synthesis transcriptional regulatory protein PhoP	fig|1408.359.peg.2570	GPS65_RS12525	2557111..2558517	WP_161985431.1
Phosphorus Metabolism	Phosphate metabolism	Probable low-affinity inorganic phosphate transporter	fig|1408.359.peg.253	GPS65_RS14720	2989865..2990863	WP_088003218.1
Phosphorus Metabolism	Phosphate metabolism	Predicted ATPase related to phosphate starvation-inducible protein PhoH	fig|1408.359.peg.3089	GPS65_RS03400	678263..678691	WP_012011173.1
Phosphorus Metabolism	Phosphate metabolism	Alkaline phosphatase (EC 3.1.3.1)	fig|1408.359.peg.3189, fig|1408.359.peg.3727	GPS65_RS10000	2042717..2044081	WP_012009413.1
Phosphorus Metabolism	Phosphate metabolism	Phosphate starvation-inducible protein PhoH, predicted ATPase	fig|1408.359.peg.465, fig|1408.359.peg.465	GPS65_RS03400	678263..678691	WP_003212694.1
Phosphorus Metabolism	Phosphate metabolism	Pyrophosphatase PpaX (EC 3.6.1.1)	fig|1408.359.peg.2027	GPS65_RS04415	882516..883166	WP_017357895.1
Phosphorus Metabolism	Phosphate metabolism	Sodium-dependent phosphate transporter	fig|1408.359.peg.473	GPS65_RS14720	2989865..2990863	WP_088003218.1
Phosphorus Metabolism	Phosphate metabolism	Phosphate regulon sensor protein PhoR (SphS) (EC 2.7.13.3)	fig|1408.359.peg.2571	GPS65_RS02910	583417..584709	WP_012011087.1
Iron acquisition
Category	Subsystem	Role	Features
Iron acquisition and metabolism	Heme, hemin uptake and utilization systems in GramPositives	Zn-dependent hydrolase YycJ/WalJ, required for cell wall metabolism and coordination of cell division with DNA replication	fig|1408.359.peg.913	GPS65_RS03780	758131..758622	WP_050944121.1
Iron acquisition and metabolism	Heme, hemin uptake and utilization systems in GramPositives	Uncharacterized iron compound ABC uptake transporter, ATP-binding protein	fig|1408.359.peg.3279	GPS65_RS00950	203887..204873	WP_144481797.1
Iron acquisition and metabolism	Heme, hemin uptake and utilization systems in GramPositives	Sortase A, LPXTG specific	fig|1408.359.peg.70	GPS65_RS01030	221788..222402	WP_119125552.1
Iron acquisition and metabolism	Heme, hemin uptake and utilization systems in GramPositives	NPQTN cell wall anchored protein IsdC	fig|1408.359.peg.1080, fig|1408.359.peg.1081	GPS65_RS00935	200383..201036	WP_119125730.1
Iron acquisition and metabolism	Heme, hemin uptake and utilization systems in GramPositives	NPQTN specific sortase B	fig|1408.359.peg.1086	GPS65_RS00960	205657..206409	WP_144481795.1
Iron acquisition and metabolism	Heme, hemin uptake and utilization systems in GramPositives	Two-component sensor kinase SA14-24	fig|1408.359.peg.910	GPS65_RS02950	590609..592210	WP_088000875.1
Iron acquisition and metabolism	Heme, hemin uptake and utilization systems in GramPositives	Uncharacterized iron compound ABC uptake transporter, permease protein	fig|1408.359.peg.3277	GPS65_RS03700	739387..740445	WP_012011230.1
Iron acquisition and metabolism	Heme, hemin uptake and utilization systems in GramPositives	Iron compound ABC uptake transporter substrate-binding protein	fig|1408.359.peg.3280	GPS65_RS03755	753122..754174	WP_012011242.1
Iron acquisition and metabolism	Heme, hemin uptake and utilization systems in GramPositives	Two-component response regulator SA14-24	fig|1408.359.peg.909	GPS65_RS04710	945337..946026	WP_008348273.1
Iron acquisition and metabolism	Heme, hemin uptake and utilization systems in GramPositives	Metallo-beta-lactamase superfamily domain protein in prophage	fig|1408.359.peg.1687	GPS65_RS08060	1660411..1661229	WP_186304875.1
Iron acquisition and metabolism	Heme, hemin uptake and utilization systems in GramPositives	Heme transporter IsdDEF, lipoprotein IsdE	fig|1408.359.peg.1083, fig|1408.359.peg.1087	GPS65_RS00945	202966..203853	WP_119125564.1
Iron acquisition and metabolism	Heme, hemin uptake and utilization systems in GramPositives	Heme transporter IsdDEF, permease component IsdF	fig|1408.359.peg.1084, fig|1408.359.peg.1088	GPS65_RS00945	202966..203853	WP_119125564.1
Iron acquisition and metabolism	Heme, hemin uptake and utilization systems in GramPositives	Heme transporter analogous to IsdDEF, ATP-binding protein	fig|1408.359.peg.1085	GPS65_RS03695	738107..739390	WP_088001281.1
Iron acquisition and metabolism	Heme, hemin uptake and utilization systems in GramPositives	Iron compound ABC uptake transporter permease protein	fig|1408.359.peg.3278	GPS65_RS04200	841599..842600	WP_012011332.1
